# Supplementary material for: VSTM-v1, a potential myeloid differentiation antigen that is downregulated in bone marrow cells from myeloid leukemia patients
Source: J Hematol Oncol. 2015 Mar 15;8:25. doi: 10.1186/s13045-015-0118-4 (PMC4405901; doi:10.1186/s13045-015-0118-4)
Supplement: Additional file 1: Table S1. — The expression level of VSTM1 in leukemia cell lines. Table S2. Correlations between VSTM1-v1 expression and phenotypic markers of mature granulocytes and monocytes. Table S3. Correlations between VSTM1 expression and clinical features of AML patients. [file 13045_2015_118_MOESM1_ESM.zip]

Archive with 1 entries (1 files):
- 13045_2015_118_MOESM1_ESM.rtf
